# Supplementary material for: AAPM Medical physics practice guideline 15.A: Peer review in clinical physics
Source: J Appl Clin Med Phys. 2023 Sep 14;24(10):e14151. doi: 10.1002/acm2.14151 (PMC10562014; doi:10.1002/acm2.14151)
Supplement: Supplementary file 3 — Peer Review Data Collection Tool [file ACM2-24-e14151-s002.xlsx]

## Sheet: Introduction-purpose
AAPM MPPG15: Clinical Physics Peer Review Data Collection Tool
	This Excel template and the accompanying Word template are provided by MPPG 15 to facilitate professional peer reviews in clinical medical physics. This tab provides a high-level outline of the key components to be considered during a peer review.
	Overall Program Quality Management
	Compliance with relevant state and federal requirements
	Practice accreditation
	Evidence of a Quality Management program appropriate to the scope of clinical services, including Quality Control, Quality Assurance and process improvement initiatives.
	Equipment Quality Control & Quality Assurance
	QC program is consistent with AAPM recommendations for all major equipment used to support the clinical service, and QA of relevant work product is performed to verify that procedures are properly followed and that staff understand how to use the equipment for the scope of clinical applications.
	Patient Specific Quality Assurance
	For all therapeutic and interventional services, procedures exist to ensure that staff confirm the physician's intent prior to the procedure and that the team performs a "time-out" prior to initation of the procedure.
	Medical physicists supervise and approve calculations for all radiotherapy treatment plans.
	For radiotherapy, procedures exist to ensure that quality assurance checks of Intensity Modulated Radiation Therapy (IMRT) and Stereotactic Radiosurgery (SRS and SBRT) plans are performed prior to treatment.
	Personnel-Specific Quality Assurance
	Assure proper credentialing based on job description
	Ensure that staffing levels are appropriate to the program's scope and procedural volume (including a minimum of two radiation therapists per treatment unit for radiotherapy services)

## Sheet: Site information
Clinical Physics Peer Review
Site Data
Date of review
Date of previous Peer Review				Review previous report if applicable
Physicist Peer Reviewer
Site name
Address
City
State
Zip
Phone
Incumbent physicist(s) reviewed:
Staffing (add rows if necessary)	Comments	Certified?	FTE
Physician(s)
RSO
Physicist - Chief
Physicist(s) - Staff
Physicist(s) - Consultant
Medical Physicist Assistant(s)
Other staff (explain in Comments)
Radiation Oncology staff:
Dosimetrist - Sr / Lead
Dosimetrist - Staff
Chief Therapist
Radiation Therapist - Sr / Lead
Radiation Therapist - Staff
Oncology Nurse(s)
Imaging / Nuclear Medicine staff:
Mammo supervisor
CT supervisor
Radiography supervisor
MRI supervisor
Nuclear Medicine supervisor
Imaging Nursing supervisor
IR supervisor
Ultrasound supervisor
Department director
Department medical director
				Comments
Clinic type:	e.g. Free standing or Hospital, JV
	Notes: Multiple locations, etc
Regional Affiliation Structure?
Academic affiliation?
Cooperative Clinical Trails?
Accreditation
Accrediting body used

## Sheet: Facility data - RadOnc
Clinical Physics Peer Review		Date:	00:00:00
Facility Services Overview - RADIATION ONCOLOGY		Reviewer:	0
0
Clinical services supported by physicist, and approximate annual caseload:
Service	Sub-category	# annually	Comments
External beam therapy	2D conventional
	3DCRT
	IMRT/VMAT
	Stereotactic Body Radiotherapy (SBRT)
	Stereotactic radiosurgery (SRS)
	Image-Guided Radiotherapy (IGRT)		type
	Respiratory Gating
	Surface-Guided Radiotherapy (SGRT)
	Total body irradiation (TBI) / Total Skin (TSE)
Brachytherapy	Prostate seed implants
	HDR		sites treated
	IVBT		system used
	IORT		system used
Radiopharmaceutical therapy	[Type, Sm 153, etc]
Other (describe)
Other services supported or provided by physicist:
Service	Detail	Comments
Imaging physics / coordination	Ultrasound (eg, for brachytherapy guidance)
	CT imaging quality / dose evaluations
	MR distortion assessment (eg for SRS)
Radiation safety	Number of radioactive materials licenses:
	Serve as RSO?
Computer support	Number of workstations
	Type of support: networking, applications?
Administrative	Employees supervised
	Responsible for physics billing policies/audits?
	Teaching responsibilities?

## Sheet: Facility data - Imaging
Clinical Physics Peer Review			Date:	00:00:00
Facility Services Overview - IMAGING / NUCLEAR MEDICINE			Reviewer:	0
0
Clinical services supported by physicist
Service	Sub-category	#	Adequate QC equipment available?	Comments
Imaging systems	Radiography
	Fluoroscopy (excl. Interventional)
	Portable radiographic
	Mobile c-arm
	Mammography
	CT
	PET-CT
	SPECT
	SPECT-CT
	MRI
	Interventional (incl. cardiac cath. labs)
	Ultrasound
	Other
Therapeutic / interventional		# annually
	Radiopharmaceutical therapy
	Interventional requiring physics support
	Radiation oncology requiring imaging physics support
	Other (describe)
Other (describe)
Other services supported or provided by physicist:
Service	Detail	# annually	Comments
Radiation safety	Pregnant patient safety assessments
	Patient skin dose evaluations
	Patient consults
	Number of radioactive materials licenses:
	Serve as RSO?
	Serve as MRSE?
Accreditation support	Number of accredited units
	Role
Meeting attendance	Radiation Safety Committee
	MR Safety Committee
	CT Protocol Committee
	Mammography QC Committee
	Other
Computer support	Number of workstations
	Type of support: monitor QC, networking, applications?
Administrative	Employees supervised
	Teaching responsibilities?

## Sheet: Instrumentation - RadOnc
Clinical Physics Peer Review
Equipment and Instrumentation - RADIATION ONCOLOGY
0				Date:	00:00:00
				Reviewer:	0
Clinical Equipment:	Add lines if needed
Category	Manufacturer	Model	S/N	Install Date	Comments (IGRT, MLC, EPID, VMAT, robotics, #CT slices, etc)
Linear accelerator 1
Linear accelerator 2
CT-Simulator
Other dedicated imaging
HDR remote afterloader
Stereotactic radiosurgery (dedicated)
Other treatment systems
Independent X-ray system (e.g. Brainlab)
SGRT
Respiratory Gating
Other
Planning-related software systems*	Manufacturer	Model	Software version	Install Date	Options (Deformable registration, biological, auto-contouring, auto-planning etc)	*Include "primary" planning systems, registration/contouring systems, second-check systems etc
System 1
System 2
System 3
System 4
System 5
	Manufacturer	Model	Software version	Install date	Describe level of electronic records
Record & verify system (# workstations)
QA Database
Instrumentation
Category	Manufacturer	Model	Type	Last cal date	Comments
Ionization chamber 1
Ionization chamber 2
Ionization chamber 3
Electrometer 1
Electrometer 2
Small-field detector 1
Small-field detector 2
Well Chamber
Daily QA device
IMRT QA device / system
3D Scanning System
1D Scanning System
Multidetector array
Film dosimetry
Calibration phantom
Dynamic phantom
Survey Meter
In-vivo dosimetry
Special-purpose phantoms
Thermometer(s) (quantity)
Barometer(s) (quantity)
Other phantoms
Comments:
Describe anything about the facility that is not properly conveyed in the spaces above.
Also, any specific aspects of the clinical physics program that the on-site physicist wishes to have the reviewer
focus on in addition to the core review components.

## Sheet: Instrumentation - Imaging
Clinical Physics Peer Review
Equipment and Instrumentation - IMAGING / NUCLEAR MEDICINE
0				Date:	00:00:00
				Reviewer:	0
Instrumentation	This form may be completed if it would be of benefit to the review process.
Category	Manufacturer	Model	Type	Last cal date	Comments
Ionization chamber 1
Ionization chamber 2
Ionization chamber 3
Solid state detector 1
Solid state detector 2
Electrometer 1
Electrometer 2
Light meter 1
Survey Meter 1
Survey Meter 2
Special-purpose phantoms
Other phantoms
Comments:
Describe anything about the facility that is not properly conveyed in the spaces above.
Also, any specific aspects of the clinical physics program that the on-site physicist wishes to have the reviewer
focus on in addition to the core review components.

## Sheet: Program Checklist - RadOnc
Clinical Physics Peer Review
Program Checklist - RADIATION ONCOLOGY				Date:	00:00:00
				Reviewer:	0
0
Place an "x" in the appropriate column
N/A	Yes	Conditional	No		COMMENTS
General / Global
				Follow relevant ASTRO/ACR Practice Parameters and Technical Standards
				Follow relevant AAPM TG Report & MPPG recommendations
				Quality management program is appropriately comprehensive and risk-informed, and the center participates in structured Incident Learning
				Physician and Physicist supervision is appropriate to scope of services
				The physicist has considered "disaster recovery" options and has appropriate data backup / redundancy measures in place to enable the safe resumption of services after a significant disruption (computer networks, physical facility etc)
				Describe the IT network security/rights environment and the impact on the physicist's work environment (additional tasks, restricted ability to install and use specialty software etc)
State / Regulatory
				Compliant with applicable state and federal regulatory requirements.
Staffing Education, Credentials
				See Site Information tab
				Appropriate reporting structure
				Adequate staffing levels
				Appropriate competency / credentialing procedures
Radiation Safety / Radioactive Materials
				Radiation safety inservices are provided to all relevant staff annually
				Package surveys/wipe tests are performed, and appropriate staff are trained according to license conditions and/or DOT rules (Title 49 CFR)
				Radioactive materials are properly secured and inventoried
Quality Improvement
				Review recommendations and action plans from any previous Peer Review. Include any unresolved issues in the current report.
				Formal quality assurance & improvement program should include: chart rounds, retrospective chart audits, and morbidity & mortality reviews
				Evidence that the physicist participates in QA meetings and presents documentation of QA activities
Major Equipment QA
				External Beam Treatment Machines
				Commissioning report is available and appropriate in scope
				Protocols for calibrating treatment machines follow those protocols currently published by the AAPM and adhere to state and federal guidelines.
				%DD(10cm) values used for calibration factors are reasonable
				An independent check of the output of each beam is performed annually (either mailed OSLD service or independent physicist check)
				Monthly QA program is appropriate to the clinical utilization
				Minimum two Radiation Therapists per machine while treating
				Service and maintenance logs, and machine problem logs are consistently updated and reviewed
				Simulators (CT, x-Ray, PET-CT)
				Commissioning Report is available and appropriate in scope
				Monthly QA program is appropriate to the clinical utilization
Instrumentation
				Primary instrumentation has current ADCL calibration
				Secondary instruments are appropriately cross calibrated / intercompared
				Barometers/thermometers are intercompared regularly
				Daily QA devices are baselined against the primary instrument on a regular basis (at least annually and after any instrument repair)
				Appropriate phantoms are available to test all utilized modalities (e.g. 4DCT, gated delivery, cranial SRS, SGRT, OBI/CBCT image quality and dose)
Brachytherapy
				General
				Time out to verify patient identity and treatment site location
				Physician and Physicist supervision during treatment
				HDR
				Appropriate QA program and source-strength validation methods
				Appropriate safety program (area monitors, pre- and post-treatment surveys, emergency refresher training etc)
				LDR
				Sealed source brachytherapy data complies with standards (e.g. TG43 update (TG43U1) consensus data)
TPS and IMRT QA
				Treatment Planning Systems (External Beam and Brachytherapy)
				Treatment planning computer model must be verified using actual beam data measured by the qualified medical physicist on the same treatment unit for which the model will be applied for patient planning
				TPS commissioning report is available and consistent with MPPG 5 recommendations
				IMRT
				Appropriate site-specific and fractionation-specific dose objectives
				IMRT QA methods and passing criteria are consistent with TG-218 recommendations
SRS/SBRT
				Commissioning report is available showing relevant end-to-end process validations and clear description of overall process accuracy and any limitations
				QA program is consistent with MPPG 9
				Physician and Physicist supervision consistent with TG-101 and ACR Practice Parameter recommendations
Clinical program supervision
				Physics contributes to SOP development and process evalutions and improvement, including simulation and treatment delivery procedures
				Physicist support for and supervision of the treatment planning process is consistent with the ACR-AAPM Technical Standard for External Beam Treatment Planning
				Physics reviews of treatment plans are consistent with the TG-275 and MPPG 11 recommendations

## Sheet: Program Checklist - Imaging
Clinical Physics Peer Review
Program Checklist - IMAGING / NUCLEAR MEDICINE
				Date:	00:00:00
0				Reviewer:	0
Place an "x" in the appropriate column
								#VALUE!
N/A	Yes	Conditional	No		COMMENTS
General / Global
				Follows relevant ACR Practice Parameters and Technical Standards
				Follows relevant AAPM TG Report & MPPG recommendations
				Quality management program is appropriately comprehensive and risk-informed
				Physician and Physicist supervision is appropriate to scope of services (eg, interventional, radiopharmaceutical therapy etc)
				Has considered "disaster recovery" options and has appropriate data backup / redundancy measures in place to enable the safe resumption of services after a significant disruption (computer networks, physical facility etc)
State / Regulatory
				Compliant with applicable state and federal regulatory requirements.
Staffing Education, Credentials
				See Site Information tab
				Appropriate reporting structure
				Adequate staffing levels
				Appropriate competency / credentialing procedures
Radiation Safety / Radioactive Materials
				Radiation safety inservices are provided to all relevant staff as required
				NM audits conducted regularly
				Personnel monitoring program appropriate
				Shielding adequately designed and verified
Quality Improvement
				Review recommendations and action plans from any previous Peer Review. Include any unresolved issues in the current report.
				Formal quality assurance & improvement program should include: QC program audits, radiopharmaceutical treatment record audits, oversight of RT QC.
				Evidence that the physicist participates in QA meetings and presents documentation of QA activities
Major Equipment QA
				CT, SPECT, and SPECT/PET-CT systems
				Commissioning/acceptance testing report is available and appropriate in scope
				Protocols for annual testing follow those protocols currently published by the AAPM and adhere to state and federal guidelines and accreditation programs.
				Measured CT dose index values are reasonable [compare to CTDI DRLs?]
				Task delegation and supervision are appropriate (eg, routine QC by techs or MPA)
				Service and maintenance logs, and machine problem logs are consistently updated and reviewed
				MRI
				Acceptance testing report is available and appropriate in scope
				Service and maintenance logs, and machine problem logs are consistently updated and reviewed
				Protocols for annual testing follow those protocols currently published by the AAPM and adhere accreditation programs.
				Routine QC performed and documented
				Interventional Radiology
				Patient skin doses monitored
				Protocol for responding to elevated doses appropriate (incl. TJC sentinel events)
				X-Ray systems (radiogaphic, fluoroscopic, etc)
				Commissioning Report is available and appropriate in scope
				Routine QA program is appropriate to the clinical utilization
				Interpretation workstations
				Automated QC running
				External photometic measurements made
				GSDF conformance verified
Instrumentation
				Primary instrumentation has current calibration
				Secondary instruments are appropriately cross calibrated / intercompared
				Appropriate phantoms are available to test all utilized modalities
MR Safety
				Available for consultations

## Sheet: RadOnc Chart Audit
Clinical Physics Peer Review		Date:	00:00:00
Chart Review Checklist - RADIATION ONCOLOGY		Reviewer:	0
0
Use the following convention when scoring each chart item:					Select charts to be representative of the patient case mix, physicians, and treatment modalities at the center. For a single-modality, single-physician practice, 5 charts may be sufficient, whereas 10 or more charts may be appropriate for a practice with multiple physicians and complex case mix and treatment modality profile.
N/A, Yes, Conditional, No
General for all charts		Examples - REMOVE THIS LABEL
	Treatment planning system (s)
	Application, version	Eclipse, 16.1
	Homogeneity Correction used	Yes
	Second-check calculation method	Mobius
	Record and Verify:
	Application, version	Aria, 16.1
	IMRT QA Equipment / Procedures:
	QA Device Used	MapCheck
	Passing criteria	>95%, 2mm, 3%, true composite
	In-vivo dosimetry
	System(s) used	OSL
	Conditions for in-vivo dosimetry	Specific MD request
	Comments - Patterns / General Observations based on chart reviews:
Individual Treatment charts		Chart 1	2	3	4	5	6	7	8	9	10
	Patient key (clinic should maintain a table linking the key to the actual medical record number for potential follow-up on recommendations)	xxx
	Treatment site / Dx	Pelvis / Cervix
	Type of plan: IMRT/3D/SRS/e-/HDR	IMRT/VMAT
	MD reviewed / signed plan prior to tx	Yes
	MD Rx is complete and agrees with plan**	Yes
	Treatment plan documentation appropriate and clear	Yes
	Setup information complete and clear, including photos**	No photos of tattoos
	Initial physics plan review completed prior to first tx	Yes
	Physics chart review & frequency are appropriate**	Yes
	Therapists performed initial chart review prior to first tx	Yes
	Comments (incl evidence of strong safety culture)
Simulation		Chart 1	2	3	4	5	6	7	8	9	10
	Simulation documented incl. scan range, immobilization etc	Yes
	Motion management documented	N/A
	Comments
Electron		Chart 1	2	3	4	5	6	7	8	9	10
	Appropriate distance factors / cutout factors used	N/A
	Comments
IMRT		Chart 1	2	3	4	5	6	7	8	9	10
	QA complete / passed prior to first tx	Yes
	QA passing criteria documented	Yes
	MD's dose objectives and actual plan values are clearly documented and acknowledged by MD	Yes
	Comments
IGRT/SGRT		Chart 1	2	3	4	5	6	7	8	9	10
	Type used	CBCT
	Frequency	Daily
	Daily shifts and documentation	Yes
	Comments
SRS / SBRT		Chart 1	2	3	4	5	6	7	8	9	10
	Appropriate pre treatment checks and documentation	N/A
	Prior treatment assessment if applicable
	Plan evaluation metrics appropriate (eg CI, R50 etc)
	Day-of-tx machine QA (eg Winston-Lutz) performed
	Physicist and physician supervision appropriate
	Comments
Brachytherapy		Chart 1	2	3	4	5	6	7	8	9	10
	Site Identified
	Written Directive prior to administration
	MD approved plan
	Plan checklist / 2nd-check calculation completed
	Applicator verification
	Time Out
	Daily system QA performed
	Patient tx checklist complete for each fraction
	Survey performed and documented pre and post tx
	AU present during tx
	AMP present during tx
	Complete tx documented
	Seed implants: Seed count post-procedure, patient release documentation
	Comments

## Sheet: Imaging report audit
Clinical Physics Peer Review		Date:	00:00:00
Imaging Reports Checklist - IMAGING/ NUCLEAR MEDICINE		Reviewer:	0
0
Use the following convention when scoring each chart item:
N/A, Yes, Conditional, No
CT		Report 1	2	3						N/A
	Surveyed within 13 months of prior survey									Yes
	Adequate number of CT protocols reviewed									Conditional
	Acquisition display reviewed									No
	Accrediting body testing requirements followed
	All measurements have P/F criteria
	RT QC program evaluated
	CTDI compared to reference values
	Comments
Fluoroscopy (incl. Interventional)		Report 1	2	3
	Dose rates for various body sizes measured
	All dose rate modes evaluated
	Local regulations followed
	ACR technical standard followed
	Dose rates compared to reference values
	All measurements have P/F criteria
	Comments
Radiography		Report 1	2	3
	Local regulations followed
	ACR technical standard followed
	Typical doses measured and compared to reference values
	All measurements have P/F criteria
	Comments
Ultrasound		Report 1	2	3
	ACR technical standard followed
	All measurements have P/F criteria
	Comments
MRI		Report 1	2	3
	Testing performed according to accrediting body requirements
	Safety policies reviewed
	All measurements have P/F criteria
	Comments
SPECT/PET-CT		Report 1	2	3
	Accreditation standards followed
	All measurements have P/F criteria
	Comments

[truncated: 2 more sheets: Programmatic questions - RadOnc, Programmatic questions -Imaging]
